# Supplementary material for: Pseudoalteromonas is a symbiont of marine invertebrates that exhibits broad patterns of phylosymbiosis
Source: ISME J. 2026 Apr 20;20(1):wrag091. doi: 10.1093/ismejo/wrag091 (PMC13245728; doi:10.1093/ismejo/wrag091)
Supplement: Supplementary_material_wrag091 [file supplementary_material_wrag091.zip]

Archive with 9 entries (9 files):
- Supplementary Table 2 - update.docx
- Supplementary Table 3.docx
- Supplementary Table 4.docx
- 2026-01-14-extended-figure-1-review-edits-2.pdf
- 2026-01-14-extended-figure-2-review-edits.png
- 2026-01-14-extended-figure-3-review-edits.pdf
- 2026-01-14-extended-figure-4-review-edits.pdf
- 2026-04-11-supplementary-material.docx
- Supplementary Table 1.docx
